# Supplementary material for: Recurring DNA copy number gain at chromosome 9p13 plays a role in the activation of multiple candidate oncogenes in progressing oral premalignant lesions
Source: Cancer Med. 2014 Jul 24;3(5):1170–84. doi: 10.1002/cam4.307 (PMC4302668; doi:10.1002/cam4.307)
Supplement: Supplementary file 1 — Table S1. Patient demographic information for tissue microarray analysis. [file cam40003-1170-SD1.xlsx]

## Sheet: TMA Demographic Information
Patient #	Site	DX	Age	Gender	Smoking
1	FOM	D1, D2	41	F	S
2	FOM	D2, VH	49	F	S
3	R VENT TONG	D3	71	F	S
4	R LAT TONGUE	CIS, D2	48	M	NA
5	FOM	D2	64	M	NA
6	L VENT TONGE	D3	58	M	FS
7	R TONGUE	D2	45	M	NA
8	L PALATE	D2	64	F	S
9	L PALATE	D1	48	M	S
10	R PALATE	D2	48	M	S
11	L VENT TONGE	D1-D2	70	F	FS
12	R LOWER LIP	D2	29	M	S
13	L RETROMOLAR RIDGE	D3	60	M	FS
14	FOM	D2-D3	42	M	S
15	L. ling. mand./FOM	D2	44	F	NS
16	ant. vent. tongue	D1, D2	59	M	FS
17	L. lat. tongue	D3	52	F	NS
18	R. lat. tongue	D1, D2	52	F	NS
19	R. FOM	D2	63	M	S
20	R. lat. tongue	D2	62	F	FS
21	R. vent. tongue	D2	46	M	S
22	R. ant. pillar	D2	69	M	FS
23	L. lat. tongue	D1	50	F	S
24	L. soft palate	D1	69	M	NS
25	L. lat. tongue	D2	65	M	NS
26	R. post. lat. and vent. surface of tongue	D2	54	M	NS
27	L. lat. tongue	D2	62	M	S
28	junction R. vent. tongue and FOM	D1, D2	61	M	S
29	L. lat. tongue	D2	47	M	NS
30	L. ant. vent. tongue	D2	63	F	FS
31	R. retromolar region	D1, D2	69	F	S
32	L. vent. tongue	D2	42	M	NS
33	L. mid. vent. tongue	D2	58	M	S
34	R. vent. tongue	D2	78	M	NS
35	R. vent. tongue	D1	78	M	NS
36	L lat tongue	D3	49	M	NS
37	right anterior pillar	CIS	72	M	FS
38	R LAT TONG	D3	59	M	S
39	R ventral tongue	CIS	71	F	S
40	R anterior lateral tongue	D3	24	M	NS
41	R post. Lateral tongue	D3	68	M	FS
42	36/37 region	CIS	59	F	S
43	L VENTRAL TONGUE	D2	69	F	FS
44	R TONGUE	CIS	62	F	NS
45	L vent tongue	CIS	69	M	FS
46	R lateral tongue	D3	45	F	S
47	L lateral tongue	D3	55	F	NS
48	L FOM	CIS	54	M	S
49	R ANT VENTRAL TONGUE	CIS	52	M	S
50	L ANTERIOR VENTRAL TONGUE	CIS	61	M	FS
51	L ANTERIOR LATERAL TONGUE	D3	51	M	S
52	L LATERAL TONGUE	SCC	55	M	S
53	1. L AND R CHEEK 2. FLOOR OF MOUTH	CIS	50	M	S
54	L FLOOR OF MOUTH	CIS	55	F	FS
55	L VENTRAL TONGUE	CIS	54	M	S
56	POSTERIOR AND MID LEFT LATERAL TONGUE	D3	53	F	NS
57	R LATERAL TONGUE	D3	57	M	NS
58	L lat tongue	CIS	45	M	FS
59	anterior FOM	CIS	58	M	NS
60	R VENTRAL TONGUE	CIS	53	M	S
61	Lingual of mand. alveolar	CIS	62	M	NA
62	Gingiva	CIS	69	M	FS
63	Tongue	D2	75	M	NA
