# Supplementary material for: Recurring DNA copy number gain at chromosome 9p13 plays a role in the activation of multiple candidate oncogenes in progressing oral premalignant lesions
Source: Cancer Med. 2014 Jul 24;3(5):1170–84. doi: 10.1002/cam4.307 (PMC4302668; doi:10.1002/cam4.307)
Supplement: Supplementary file 2 — Table S2. Relative gene expression data for each candidate gene in SCC-9, Cal27, DOK and POE9n-tert cell lines. [file cam40003-1170-SD2.xlsx]

## Sheet: Expression
			Dysplastic Cell Lines		Tumor Cell Lines
			9p13 Amplification	No Amplification	9p13 Amplification	No Amplification
Name	ID	GeneName	DOK	POE9n-Tert	SCC9	CAL27
NM_007126	A_23_P83045	VCP	128.122	51.1935	2575.45	428.412
NM_007126	A_24_P127828	VCP	6.90435	2.87097	71.6364	10
NM_007126	A_24_P295412	VCP	37.4	12.7419	333.545	47.2353
NM_007234	A_23_P158024	DCTN3	4.28696	2.25806	130	23.5882
NM_007234	A_24_P209765	DCTN3	25.2	13.1774	516.182	76.2941
NM_007234	A_24_P209772	DCTN3	3.10435	1.33871	56.0909	10.5294
NM_013442	A_24_P338145	STOML2	10.5043	1.33871	128.273	17.7059
